# Supplementary material for: Factors Influencing Workplace Health Promotion Interventions for Workers in the Semiconductor Industry According to Risk Levels of Chronic Disease
Source: Int J Environ Res Public Health. 2021 Oct 29;18(21):11383. doi: 10.3390/ijerph182111383 (PMC8583288; doi:10.3390/ijerph182111383)
Supplement: Supplementary file 1 [file ijerph-18-11383-s001.zip]

Archive with 1 entries (1 files):
- ijerph-1398593-supplementary.pdf
